# Supplementary material for: Redesigning Pharmacy to Improve Public Health Outcomes: Expanding Retail Spaces for Digital Therapeutics to Replace Consumer Products That Increase Mortality and Morbidity Risks
Source: Pharmacy (Basel). 2024 Jul 12;12(4):107. doi: 10.3390/pharmacy12040107 (PMC11270305; doi:10.3390/pharmacy12040107)
Supplement: Supplementary file 1 [file pharmacy-12-00107-s001.zip]

Archive with 1 entries (1 files):
- pharmacy-3058409-supplementary.pdf
